# Supplementary material for: A Brief Dermatology Curriculum in Skin Cancer Detection and Prevention to Improve Medical Student Knowledge and Confidence
Source: MedEdPORTAL. 2020 Dec 29;16:11049. doi: 10.15766/mep_2374-8265.11049 (PMC7780741; doi:10.15766/mep_2374-8265.11049)
Supplement: Supplementary file 1 — Skin Cancer Prevention Didactic.pptxPretest Survey.docxImmediate Posttest Survey.docxSix-Month Possttest Survey.docxKnowledge Assessment Answer Key.docx [file mep_2374-8265.11049-s001.zip]

Archive with 6 entries (6 files):
- _Educational_Summary_Report_11049.pdf
- A. Skin Cancer Prevention Didactic.pptx
- B. Pretest Survey.docx
- C. Immediate Posttest Survey.docx
- D. Six-Month Posttest Survey.docx
- E. Knowledge Assessment Answer Key.docx
